# Supplementary material for: Integration of genomics and transcriptomics predicts diabetic retinopathy susceptibility genes
Source: eLife. 2020 Nov 9;9:e59980. doi: 10.7554/eLife.59980 (PMC7728435; doi:10.7554/eLife.59980)
Supplement: Source code 6. [file elife-59980-code6.zip]

Archive with 1 entries (1 files):
- Sourcecode6.pdf
